# Supplementary material for: A modelling framework based on MDP to coordinate farmers' disease control decisions at a regional scale
Source: PLoS One. 2018 Jun 13;13(6):e0197612. doi: 10.1371/journal.pone.0197612 (PMC5999088; doi:10.1371/journal.pone.0197612)
Supplement: S1 File — This archive contains the data and the Java code required to run the MDP model. (ZIP) [file pone.0197612.s001.zip]

Archive with 11 entries (10 files):
- Supplementary Material (Java code)/License.txt
- Supplementary Material (Java code)/Markov.jar
- Supplementary Material (Java code)/OAT_Dec_Gamma.txt
- Supplementary Material (Java code)/README.txt
- Supplementary Material (Java code)/results/
- Supplementary Material (Java code)/results/README.txt
- Supplementary Material (Java code)/sdrp.jar
- Supplementary Material (Java code)/sim_AS_SDRP_SsDec_25Percent_V2014.txt
- Supplementary Material (Java code)/trove-2.1.0a2.jar
- Supplementary Material (Java code)/withoutPolicy.sh
- Supplementary Material (Java code)/withPolicy.sh
