# Supplementary material for: A modelling framework based on MDP to coordinate farmers' disease control decisions at a regional scale
Source: PLoS One. 2018 Jun 13;13(6):e0197612. doi: 10.1371/journal.pone.0197612 (PMC5999088; doi:10.1371/journal.pone.0197612)
Supplement: S1 File — This archive contains the data and the Java code required to run the MDP model. (ZIP) [file pone.0197612.s001.zip › Supplementary Material (Java code)/OAT_Dec_Gamma.txt]

S_Sd_0	C_C0_0	C0_CC_0	CC_Sd_0	CC_C_0	coutIndepEtat_0	S_Sd_1	C_C0_1	C0_CC_1	CC_Sd_1	CC_C_1	coutIndepEtat_1	S_Sd_2	C_C0_2	C0_CC_2	CC_Sd_2	CC_C_2	coutIndepEtat_2	S_Sd_3	C_C0_3	C0_CC_3	CC_Sd_3	CC_C_3	coutIndepEtat_3	S_B_C	S_B_C0	S_B_CC	S_Out	Sd_B_C	Sd_B_C0	Sd_B_CC	Sd_Out	Cout_C	Cout_CC	Cout_Bios	Cout_Vacc	Cout_Depop
0	0.1	0.5	0.01	0.05	0	0.1	0.2	0.5	0.01	0.025	-10	0.3	0.4	0.5	0.01	0.01	-1000	0.75	0.7	0.5	0.1	0	-20000	0.06	0.04	0.01	1e-04	0.03	0.02	0.005	5e-05	-6550	-4775	-250	-2300	-1e+05
0	0.1	0.5	0.01	0.05	0	0.1	0.2	0.5	0.01	0.025	-10	0.3	0.4	0.5	0.01	0.01	-1000	0.75	0.7	0.5	0.1	0	-20000	0.06	0.04	0.01	1e-04	0.015	0.01	0.0025	2.5e-05	-6550	-4775	-250	-2300	-1e+05
0	0.1	0.5	0.01	0.05	0	0.1	0.2	0.5	0.01	0.025	-10	0.3	0.4	0.5	0.01	0.01	-1000	0.75	0.7	0.5	0.1	0	-20000	0.06	0.04	0.01	1e-04	0.045	0.03	0.0075	7.5e-05	-6550	-4775	-250	-2300	-1e+05
0	0.1	0.5	0.01	0.05	0	0.1	0.2	0.5	0.01	0.025	-10	0.3	0.4	0.5	0.01	0.01	-1000	0.75	0.7	0.5	0.1	0	-20000	0.06	0.04	0.01	1e-04	0.0225	0.015	0.00375	3.75e-05	-6550	-4775	-250	-2300	-1e+05
0	0.1	0.5	0.01	0.05	0	0.1	0.2	0.5	0.01	0.025	-10	0.3	0.4	0.5	0.01	0.01	-1000	0.75	0.7	0.5	0.1	0	-20000	0.06	0.04	0.01	1e-04	0.0375	0.025	0.00625	6.25e-05	-6550	-4775	-250	-2300	-1e+05
