# Supplementary material for: A modelling framework based on MDP to coordinate farmers' disease control decisions at a regional scale
Source: PLoS One. 2018 Jun 13;13(6):e0197612. doi: 10.1371/journal.pone.0197612 (PMC5999088; doi:10.1371/journal.pone.0197612)
Supplement: S1 File — This archive contains the data and the Java code required to run the MDP model. (ZIP) [file pone.0197612.s001.zip › Supplementary Material (Java code)/README.txt]

README.TXT
  
There are 2 programs :
  A) simulates the spread without any action,
  B) computes the policy and simulates the spread with the computed policy.

For each program, the parameters values are read from a file (one line by scenario)


A) simulation of the spread without any decision (action "none") :
 - The sets of parameters are stored in the file named "sim_AS_SDRP_SsDec_25Percent_V2014.txt"
 - The number of herds should be given as a parameter
 - The program is run using ./withoutPolicy.sh <nb_of_herds>


B) computation of the policy and simulation :
 - The sets of parameters are stored in the file named "OAT_Dec_Gamma.txt"
 - The number of herds should be given as a parameter
 - The program is run using ./withPolicy.sh <nb_of_herds>
