# Supplementary material for: A modelling framework based on MDP to coordinate farmers' disease control decisions at a regional scale
Source: PLoS One. 2018 Jun 13;13(6):e0197612. doi: 10.1371/journal.pone.0197612 (PMC5999088; doi:10.1371/journal.pone.0197612)
Supplement: S1 File — This archive contains the data and the Java code required to run the MDP model. (ZIP) [file pone.0197612.s001.zip › Supplementary Material (Java code)/sim_AS_SDRP_SsDec_25Percent_V2014.txt]

S_Sd	C_C0	C0_CC	CC_Sd	CC_C	B_C	B_C0	B_Cc	S_Out	Sd_B_C	Sd_B_C0	Sd_B_Cc	Sd_Out
0.1	0.1	0.5	0.01	0.05	0.06	0.04	0.01	1e-04	0.03	0.02	0.005	5e-05
0.075	0.1	0.5	0.01	0.05	0.06	0.04	0.01	1e-04	0.03	0.02	0.005	5e-05
0.08	0.1	0.5	0.01	0.05	0.06	0.04	0.01	1e-04	0.03	0.02	0.005	5e-05
0.085	0.1	0.5	0.01	0.05	0.06	0.04	0.01	1e-04	0.03	0.02	0.005	5e-05
0.09	0.1	0.5	0.01	0.05	0.06	0.04	0.01	1e-04	0.03	0.02	0.005	5e-05
0.095	0.1	0.5	0.01	0.05	0.06	0.04	0.01	1e-04	0.03	0.02	0.005	5e-05
0.105	0.1	0.5	0.01	0.05	0.06	0.04	0.01	1e-04	0.03	0.02	0.005	5e-05
0.11	0.1	0.5	0.01	0.05	0.06	0.04	0.01	1e-04	0.03	0.02	0.005	5e-05
0.115	0.1	0.5	0.01	0.05	0.06	0.04	0.01	1e-04	0.03	0.02	0.005	5e-05
0.12	0.1	0.5	0.01	0.05	0.06	0.04	0.01	1e-04	0.03	0.02	0.005	5e-05
0.125	0.1	0.5	0.01	0.05	0.06	0.04	0.01	1e-04	0.03	0.02	0.005	5e-05
0.1	0.075	0.5	0.01	0.05	0.06	0.04	0.01	1e-04	0.03	0.02	0.005	5e-05
0.1	0.08	0.5	0.01	0.05	0.06	0.04	0.01	1e-04	0.03	0.02	0.005	5e-05
0.1	0.085	0.5	0.01	0.05	0.06	0.04	0.01	1e-04	0.03	0.02	0.005	5e-05
0.1	0.09	0.5	0.01	0.05	0.06	0.04	0.01	1e-04	0.03	0.02	0.005	5e-05
0.1	0.095	0.5	0.01	0.05	0.06	0.04	0.01	1e-04	0.03	0.02	0.005	5e-05
0.1	0.105	0.5	0.01	0.05	0.06	0.04	0.01	1e-04	0.03	0.02	0.005	5e-05
0.1	0.11	0.5	0.01	0.05	0.06	0.04	0.01	1e-04	0.03	0.02	0.005	5e-05
0.1	0.115	0.5	0.01	0.05	0.06	0.04	0.01	1e-04	0.03	0.02	0.005	5e-05
0.1	0.12	0.5	0.01	0.05	0.06	0.04	0.01	1e-04	0.03	0.02	0.005	5e-05
0.1	0.125	0.5	0.01	0.05	0.06	0.04	0.01	1e-04	0.03	0.02	0.005	5e-05
0.1	0.1	0.375	0.01	0.05	0.06	0.04	0.01	1e-04	0.03	0.02	0.005	5e-05
0.1	0.1	0.4	0.01	0.05	0.06	0.04	0.01	1e-04	0.03	0.02	0.005	5e-05
0.1	0.1	0.425	0.01	0.05	0.06	0.04	0.01	1e-04	0.03	0.02	0.005	5e-05
0.1	0.1	0.45	0.01	0.05	0.06	0.04	0.01	1e-04	0.03	0.02	0.005	5e-05
0.1	0.1	0.475	0.01	0.05	0.06	0.04	0.01	1e-04	0.03	0.02	0.005	5e-05
0.1	0.1	0.525	0.01	0.05	0.06	0.04	0.01	1e-04	0.03	0.02	0.005	5e-05
0.1	0.1	0.55	0.01	0.05	0.06	0.04	0.01	1e-04	0.03	0.02	0.005	5e-05
0.1	0.1	0.575	0.01	0.05	0.06	0.04	0.01	1e-04	0.03	0.02	0.005	5e-05
0.1	0.1	0.6	0.01	0.05	0.06	0.04	0.01	1e-04	0.03	0.02	0.005	5e-05
0.1	0.1	0.625	0.01	0.05	0.06	0.04	0.01	1e-04	0.03	0.02	0.005	5e-05
0.1	0.1	0.5	0.0075	0.05	0.06	0.04	0.01	1e-04	0.03	0.02	0.005	5e-05
0.1	0.1	0.5	0.008	0.05	0.06	0.04	0.01	1e-04	0.03	0.02	0.005	5e-05
0.1	0.1	0.5	0.0085	0.05	0.06	0.04	0.01	1e-04	0.03	0.02	0.005	5e-05
0.1	0.1	0.5	0.009	0.05	0.06	0.04	0.01	1e-04	0.03	0.02	0.005	5e-05
0.1	0.1	0.5	0.0095	0.05	0.06	0.04	0.01	1e-04	0.03	0.02	0.005	5e-05
0.1	0.1	0.5	0.0105	0.05	0.06	0.04	0.01	1e-04	0.03	0.02	0.005	5e-05
0.1	0.1	0.5	0.011	0.05	0.06	0.04	0.01	1e-04	0.03	0.02	0.005	5e-05
0.1	0.1	0.5	0.0115	0.05	0.06	0.04	0.01	1e-04	0.03	0.02	0.005	5e-05
0.1	0.1	0.5	0.012	0.05	0.06	0.04	0.01	1e-04	0.03	0.02	0.005	5e-05
0.1	0.1	0.5	0.0125	0.05	0.06	0.04	0.01	1e-04	0.03	0.02	0.005	5e-05
0.1	0.1	0.5	0.01	0.0375	0.06	0.04	0.01	1e-04	0.03	0.02	0.005	5e-05
0.1	0.1	0.5	0.01	0.04	0.06	0.04	0.01	1e-04	0.03	0.02	0.005	5e-05
0.1	0.1	0.5	0.01	0.0425	0.06	0.04	0.01	1e-04	0.03	0.02	0.005	5e-05
0.1	0.1	0.5	0.01	0.045	0.06	0.04	0.01	1e-04	0.03	0.02	0.005	5e-05
0.1	0.1	0.5	0.01	0.0475	0.06	0.04	0.01	1e-04	0.03	0.02	0.005	5e-05
0.1	0.1	0.5	0.01	0.0525	0.06	0.04	0.01	1e-04	0.03	0.02	0.005	5e-05
0.1	0.1	0.5	0.01	0.055	0.06	0.04	0.01	1e-04	0.03	0.02	0.005	5e-05
0.1	0.1	0.5	0.01	0.0575	0.06	0.04	0.01	1e-04	0.03	0.02	0.005	5e-05
0.1	0.1	0.5	0.01	0.06	0.06	0.04	0.01	1e-04	0.03	0.02	0.005	5e-05
0.1	0.1	0.5	0.01	0.0625	0.06	0.04	0.01	1e-04	0.03	0.02	0.005	5e-05
0.1	0.1	0.5	0.01	0.05	0.045	0.04	0.01	1e-04	0.0225	0.02	0.005	5e-05
0.1	0.1	0.5	0.01	0.05	0.048	0.04	0.01	1e-04	0.024	0.02	0.005	5e-05
0.1	0.1	0.5	0.01	0.05	0.051	0.04	0.01	1e-04	0.0255	0.02	0.005	5e-05
0.1	0.1	0.5	0.01	0.05	0.054	0.04	0.01	1e-04	0.027	0.02	0.005	5e-05
0.1	0.1	0.5	0.01	0.05	0.057	0.04	0.01	1e-04	0.0285	0.02	0.005	5e-05
0.1	0.1	0.5	0.01	0.05	0.063	0.04	0.01	1e-04	0.0315	0.02	0.005	5e-05
0.1	0.1	0.5	0.01	0.05	0.066	0.04	0.01	1e-04	0.033	0.02	0.005	5e-05
0.1	0.1	0.5	0.01	0.05	0.069	0.04	0.01	1e-04	0.0345	0.02	0.005	5e-05
0.1	0.1	0.5	0.01	0.05	0.072	0.04	0.01	1e-04	0.036	0.02	0.005	5e-05
0.1	0.1	0.5	0.01	0.05	0.075	0.04	0.01	1e-04	0.0375	0.02	0.005	5e-05
0.1	0.1	0.5	0.01	0.05	0.06	0.03	0.01	1e-04	0.03	0.015	0.005	5e-05
0.1	0.1	0.5	0.01	0.05	0.06	0.032	0.01	1e-04	0.03	0.016	0.005	5e-05
0.1	0.1	0.5	0.01	0.05	0.06	0.034	0.01	1e-04	0.03	0.017	0.005	5e-05
0.1	0.1	0.5	0.01	0.05	0.06	0.036	0.01	1e-04	0.03	0.018	0.005	5e-05
0.1	0.1	0.5	0.01	0.05	0.06	0.038	0.01	1e-04	0.03	0.019	0.005	5e-05
0.1	0.1	0.5	0.01	0.05	0.06	0.042	0.01	1e-04	0.03	0.021	0.005	5e-05
0.1	0.1	0.5	0.01	0.05	0.06	0.044	0.01	1e-04	0.03	0.022	0.005	5e-05
0.1	0.1	0.5	0.01	0.05	0.06	0.046	0.01	1e-04	0.03	0.023	0.005	5e-05
0.1	0.1	0.5	0.01	0.05	0.06	0.048	0.01	1e-04	0.03	0.024	0.005	5e-05
0.1	0.1	0.5	0.01	0.05	0.06	0.05	0.01	1e-04	0.03	0.025	0.005	5e-05
0.1	0.1	0.5	0.01	0.05	0.06	0.04	0.0075	1e-04	0.03	0.02	0.00375	5e-05
0.1	0.1	0.5	0.01	0.05	0.06	0.04	0.008	1e-04	0.03	0.02	0.004	5e-05
0.1	0.1	0.5	0.01	0.05	0.06	0.04	0.0085	1e-04	0.03	0.02	0.00425	5e-05
0.1	0.1	0.5	0.01	0.05	0.06	0.04	0.009	1e-04	0.03	0.02	0.0045	5e-05
0.1	0.1	0.5	0.01	0.05	0.06	0.04	0.0095	1e-04	0.03	0.02	0.00475	5e-05
0.1	0.1	0.5	0.01	0.05	0.06	0.04	0.0105	1e-04	0.03	0.02	0.00525	5e-05
0.1	0.1	0.5	0.01	0.05	0.06	0.04	0.011	1e-04	0.03	0.02	0.0055	5e-05
0.1	0.1	0.5	0.01	0.05	0.06	0.04	0.0115	1e-04	0.03	0.02	0.00575	5e-05
0.1	0.1	0.5	0.01	0.05	0.06	0.04	0.012	1e-04	0.03	0.02	0.006	5e-05
0.1	0.1	0.5	0.01	0.05	0.06	0.04	0.0125	1e-04	0.03	0.02	0.00625	5e-05
0.1	0.1	0.5	0.01	0.05	0.06	0.04	0.01	7.5e-05	0.03	0.02	0.005	3.75e-05
0.1	0.1	0.5	0.01	0.05	0.06	0.04	0.01	8e-05	0.03	0.02	0.005	4e-05
0.1	0.1	0.5	0.01	0.05	0.06	0.04	0.01	8.5e-05	0.03	0.02	0.005	4.25e-05
0.1	0.1	0.5	0.01	0.05	0.06	0.04	0.01	9e-05	0.03	0.02	0.005	4.5e-05
0.1	0.1	0.5	0.01	0.05	0.06	0.04	0.01	9.5e-05	0.03	0.02	0.005	4.75e-05
0.1	0.1	0.5	0.01	0.05	0.06	0.04	0.01	0.000105	0.03	0.02	0.005	5.25e-05
0.1	0.1	0.5	0.01	0.05	0.06	0.04	0.01	0.00011	0.03	0.02	0.005	5.5e-05
0.1	0.1	0.5	0.01	0.05	0.06	0.04	0.01	0.000115	0.03	0.02	0.005	5.75e-05
0.1	0.1	0.5	0.01	0.05	0.06	0.04	0.01	0.00012	0.03	0.02	0.005	6e-05
0.1	0.1	0.5	0.01	0.05	0.06	0.04	0.01	0.000125	0.03	0.02	0.005	6.25e-05
0.1	0.1	0.5	0.01	0.05	0.06	0.04	0.01	1e-04	0.0225	0.015	0.00375	3.75e-05
0.1	0.1	0.5	0.01	0.05	0.06	0.04	0.01	1e-04	0.024	0.016	0.004	4e-05
0.1	0.1	0.5	0.01	0.05	0.06	0.04	0.01	1e-04	0.0255	0.017	0.00425	4.25e-05
0.1	0.1	0.5	0.01	0.05	0.06	0.04	0.01	1e-04	0.027	0.018	0.0045	4.5e-05
0.1	0.1	0.5	0.01	0.05	0.06	0.04	0.01	1e-04	0.0285	0.019	0.00475	4.75e-05
0.1	0.1	0.5	0.01	0.05	0.06	0.04	0.01	1e-04	0.0315	0.021	0.00525	5.25e-05
0.1	0.1	0.5	0.01	0.05	0.06	0.04	0.01	1e-04	0.033	0.022	0.0055	5.5e-05
0.1	0.1	0.5	0.01	0.05	0.06	0.04	0.01	1e-04	0.0345	0.023	0.00575	5.75e-05
0.1	0.1	0.5	0.01	0.05	0.06	0.04	0.01	1e-04	0.036	0.024	0.006	6e-05
0.1	0.1	0.5	0.01	0.05	0.06	0.04	0.01	1e-04	0.0375	0.025	0.00625	6.25e-05
