# Supplementary material for: A modelling framework based on MDP to coordinate farmers' disease control decisions at a regional scale
Source: PLoS One. 2018 Jun 13;13(6):e0197612. doi: 10.1371/journal.pone.0197612 (PMC5999088; doi:10.1371/journal.pone.0197612)
Supplement: S1 File — This archive contains the data and the Java code required to run the MDP model. (ZIP) [file pone.0197612.s001.zip › Supplementary Material (Java code)/withPolicy.sh]

java -cp sdrp.jar:Markov.jar:trove-2.1.0a2.jar model_Multi.LancementPSDR_AS_Decision $1
