# Supplementary material for: A modelling framework based on MDP to coordinate farmers' disease control decisions at a regional scale
Source: PLoS One. 2018 Jun 13;13(6):e0197612. doi: 10.1371/journal.pone.0197612 (PMC5999088; doi:10.1371/journal.pone.0197612)
Supplement: S2 File — This archive contains the data used in the results section of the paper. (ZIP) [file pone.0197612.s002.zip]

Archive with 4 entries (4 files):
- FAST_sansDecision.zip
- Jeu156_Avril2018.zip
- OAT_Dec_FichierInit.zip
- OAT_Dec_Res.7z
